# Supplementary material for: Periconceptional GLP-1 receptor agonist exposure and obstetric outcomes: a Danish nationwide cohort study
Source: Hum Reprod Open. 2026 Mar 18;2026(2):hoag015. doi: 10.1093/hropen/hoag015 (PMC12995393; doi:10.1093/hropen/hoag015)
Supplement: hoag015_Supplementary_Data [file hoag015_supplementary_data.zip]

Archive with 2 entries (2 files):
- HRO-25-0325-R3-Supplementary Data_EO.docx
- Supplementary File S1.xlsx
