# Supplementary material for: Periconceptional GLP-1 receptor agonist exposure and obstetric outcomes: a Danish nationwide cohort study
Source: Hum Reprod Open. 2026 Mar 18;2026(2):hoag015. doi: 10.1093/hropen/hoag015 (PMC12995393; doi:10.1093/hropen/hoag015)
Supplement: hoag015_Supplementary_Data [file hoag015_supplementary_data.zip › Supplementary File S1.xlsx]

## Sheet: Liraglutid_Group1_Quick
Variable

## Sheet: Liraglutid_Group2_Quick
Variable

## Sheet: Liraglutid_Group3_Quick
Variable

## Sheet: Liraglutid_Group4_Quick
Variable

## Sheet: Liraglutid_Group5_Quick
Variable

## Sheet: Liraglutid_Group6_Quick
Variable

## Sheet: Semaglutid_Group1_Quick
Variable

## Sheet: Semaglutid_Group2_Quick
Variable

## Sheet: Semaglutid_Group3_Quick
Variable

## Sheet: Semaglutid_Group4_Quick
Variable

[truncated: 2 more sheets: Semaglutid_Group5_Quick, Semaglutid_Group6_Quick]
